# Supplementary material for: CCR2 signaling regulates anti-chlamydia T cell immune responses in the airway
Source: PLoS Pathog. 2025 Feb 4;21(2):e1012912. doi: 10.1371/journal.ppat.1012912 (PMC11793788; doi:10.1371/journal.ppat.1012912)
Supplement: S1 Data — (XLSX) [file ppat.1012912.s002.xlsx]

## Sheet: Figure 1
Figure 1A Lung CCR2 mRNA expression
0d	3d	7d	14d
1.16473	1.51572	4.28709	1.27456
0.858565	1.76541	2.78337	2.42839
0.944965	2.44528	4.72397	2.14355
	1.38511	5.54044	3.20428
Figure 1B Lung CCL2 mRNA expression
0d	3d	7d	14d
1.13813	25.2202	49.4078	8.5544
0.799221	39.8544	44.963	13.8967
1.09936	31.2691	32.8237	11.0515
1.75706		26.0763	11.4491
0.981573
Figure 1E Lung CCR2 expression on DC (%)					Figure 1E Lung CCR2 expression on DC (MFI)
0d	3d	7d	14d		0d	3d	7d	14d
3.01	32.9	37.6	11		144	615	655	270
10.3	30.6	34.7	19.9		274	576	620	402
3.76	37.9	28.6	22.3		184	714	547	429
6.83	35.2	33.8	12.1		250	676	610	281
Figure 1E Lung CCR2 expression on Mφ (%)					Figure 1E Lung CCR2 expression on Mφ (MFI)
0d	3d	7d	14d		0d	3d	7d	14d
2.53	30.3	29.8	7.07		162	679	633	205
4.86	29.8	21.9	12.7		210	674	520	337
1.72	37.8	20.6	13.3		163	801	497	344
5.64	28.3	23.1	6.12		244	662	531	220
Figure 1E Lung CCR2 expression on Ly6Chi (%)					Figure 1E Lung CCR2 expression on Ly6Chi (MFI)
0d	3d	7d	14d		0d	3d	7d	14d
0.64	1.98	0.76	0.85		149	254	228	134
0.34	1.3	0.88	0.54		164	321	194	145
0.31	1.75	1.37	0.71		151	249	244	178
0.84		1.12			169	259	220	138
Figure 1E Lung CCR2 expression on Ly6Clow (%)					Figure 1E Lung CCR2 expression on Ly6Clow (MFI)
0d	3d	7d	14d		0d	3d	7d	14d
2.98	15.4	3.19	1.99		91.3	304	110	54.3
2.49	8.65	3.88	1.87		82.5	195	136	68.5
1.05	6.68	4.01	4.89		66.1	149	118	142
2.11	21.8	6.71	5.42		79.6	382	165	121
Figure 1E Lung CCR2 expression on Neutrophils (%)					Figure 1E Lung CCR2 expression on Neutrophils (MFI)
0d	3d	7d	14d		0d	3d	7d	14d
1.01	2.96	1.43	0.98		151	211	164	140
1.97	3.77	1.55	1.82		191	350	157	167
1.15	5.59	2.08	1.96		155	225	177	131
2.05		2	0.79			265
Figure 1G Lung CCR2 expression on CD3+CD4+T (%)					Figure 1G Lung CCR2 expression on CD3+CD4+T (MFI)
0d	7d	14d			0d	7d	14d
1.42	3.03	1.78			70.6	87.4	78.4
1.02	2.42	2.86			71.9	97.7	73.2
1.39	2.8	2.05			80.9	88.7	74.5
1.64	2.83	1.22			75.8	86.1	70.6
						89.9
Figure 1H Lung CCR2 expression on Th cells (%)
	0d				7d					14d
Th1	1.97	2.84	2.34		2.44	2.42	2.19	2.45	1.75	0.98	1.06	0.44	1.88
Th2	8	3.64	2.56	7.19	7.69	3.57	4.92			5.38	6.11	4.86	3.97
Th17	5.26	2.53	5.06	2.74	0.5	1.45	2.27	1.14	3.68	0.83	2.99	2.31	0.77
Figure 1I Lung CCR2 expression on Th cells (MFI)
	0d				7d					14d
Th1	37.9	35.9	40.8	45.7	37.9	39.8	38.9	41.3	37.9	35.9	34	35.4	35
Th2	57.8	51.4	55.2	55.2	56.5	52.6	43.6	57.8	69.4	53.9	48.8	50.1	41.1
Th17	46.2	38.5	52.6	29.5	33.4	41.1	35.9	37.2	35.9	38.5	39.8	37.2	38.5

## Sheet: Figure 2
Figure 2A Body weight change
day p.i.	WT										CCR2-/-
0	0	0	0	0	0	0	0	0	0	0	0	0	0	0	0	0	0	0	0	0	0	0	0
1	-0.2	0.18	-0.28	-0.09	-0.03	0.35	-0.38	0.13	0.31	0.04	0.21	0.84	0.27	0.65	0.93	-0.06	0.23	-0.36	0.31	0.03	0.27	-0.3	-0.57
2	-1.33	0.34	-0.54	0.48	0.01	0.47	-0.1	0.02	-0.57	0.45	0.26	0.27	0.34	0.34	0.23	0.14	0.16	-0.29	0.2	-0.14	0.12	-0.23	0.48
3	-3.08	-0.76	-2.45	-0.76	-1.82	-1.86	-0.34	-0.74	-2.83	-1.74	-1.36	-0.85	-1.93	-1.38	-2.24	-2.16	-2.02	-2.33	-1.87	-2.36	-0.59	-1.79	-2
4	-2.86	-0.66	-2.44	-1.39	-2.47	-1.91					-2.69	-2.34	-2.28	-1.99	-2.78	-3.12	-2.53	-2.91	-2.34
5	-3.41	-0.84	-2.49	-0.79	-2.49	-2.21					-3.57	-2.61	-3.84	-3.05	-3.85	-3.77	-3.31	-3.92	-3.18
6	-4.2	-1.16	-3.7	-1.3	-3.11	-2.75					-4.4	-3.71	-4.74	-4.23	-4.61	-4.48	-3.67	-4.54	-3.44
7	-4.46	-2.13	-4.14	-0.95	-3.72	-3.2					-4.65	-4.13	-5.09	-4.45	-4.94	-4.66	-4.02	-4.65	-3.57
8	-4.55	-1.91	-4.26								-4.77	-3.77	-4.87	-4.18	-5.16	-4.86
9	-4.86	-2.32	-4.37								-4.29	-3.59	-4.82	-3.95	-4.96	-5.01
10	-4.82	-2.43	-4.39								-4.21	-3.01	-4.67	-3.2	-4.78	-5.11
11	-4.79	-2.56	-4.62								-3.91	-2.82	-3.66	-2.59	-4.36	-4.99
12	-5.01	-2.61	-4.79								-3.37	-2.44	-3.14	-2.25	-4.22	-4.53
13	-4.98	-1.75	-4.35								-2.77	-1.78	-2.13	-1.2	-3.64	-3.73
14	-4.65	-0.1	-3.65								-1.73	-0.75	-1.54	-0.18	-2.36	-2.84
Figure 2B Lung IFU										Figure 2B Lung 16sRNA mRNA expression
	WT				CCR2-/-						WT				CCR2-/-
3d	0.5127	0.68034	1.124	1.0649	0.8973	2.5636	1.9227	2.4749		0d	1.38928	1.12688	1.07923	1.23399	1.07873	0.542176	1.70981	0.700602
7d	1.89312	3.4116	3.46086	3.22422	6.3005	5.9357	5.4131	3.5299		3d	338.575	534.977	439.586	527.612	1606.83	1919.7	1209.34	1438.15
14d	0.1479	0.7395	0.60146	0.5423	0.1183	0.1775	0.0493	0.0394		7d	705.907	561.574	369.646	931.449	1133.58	1815.31	1488.87	1296.13
										14d	5.01181	11.1838	16.4498	12.471	118.603	261.802	39.9835	13.9933
Figure 2D Lung inflammatory grade
	WT							CCR2-/-
3d	1	2	1	1	1	1		1	2	2	2	2	2	1
7d	2	3	2	3	2	3	4	4	4	4	3	3	4	4
14d	3	3	2	2	3	3		3	2	2	3	2	2
Figure 2E Lung IL-1β mRNA expression
	WT				CCR2-/-
0d	0.817902	1.22264	1.00521	1.25484	1.19086	0.839732	1.30812	0.964264
3d	8.32529	6.54322	14.0014	9.69674	21.1854	13.9772	14.5707	12.0211
7d	15.6436	13.0253	18.4974	14.4952	20.217	19.0603	28.1976	27.0489
14d	6.90432	1.76235	3.85706	4.30944	1.0479	2.12505	1.2812	2.6926
Figure 2E Lung TNFα mRNA expression
	WT				CCR2-/-
0d	0.96929	1.03168	0.983161	1.01713	0.707107	1.41421	1.00035	0.999653
3d	26.0823	25.0198	24.39		10.1261	9.31787	9.91766	12.74
7d	40.3641	37.5307	28.9151	53.75	88.0347	61.3291	64.19	52.21
14d	10.9663	10.2603	33.73	22.24	17.8766	22.8718	18.0634	49.91
Figure 2E Lung IL-6 mRNA expression
	WT				CCR2-/-
0d	0.98	1.02	1.15069	0.902814	0.83	1.21	0.933033	1.26576
3d	31.3958	28.3937	23.9259	21.1487	36.6185	17.8766	35.6707	22.4167
7d	21.1487	14.7912	25.56	19.7325	47.1766	38.56	57.68	66.257
14d	4	3.23216	5.47364	5.98977	3.24901	3.40267	3.73213	6.26219
Figure 2G Lung Neutrophils (%)										Figure 2G Lung Neutrophils (count)
	WT				CCR2-/-						WT				CCR2-/-
0d	3.02	3.41	3.38		8.49	5.56	5.95			0d	1.1826	1.62926	1.4076		4.81371	4.22126	7.2522
3d	11.4	17.8	12.5	17.4	40.4	22.2	37.5	32		3d	15.9567	15.539	21.4971	14.088	23.731	25.6526	26.374	25.7246
7d	6.16	8	8.29	6.91	23.7	16.3	15.1	25.3		7d	10.6326	18.1543	16.5471	22.212	61.3286	49.2171	59.4386	63.6249
14d	2.48	2.41	2.36	4.63	8.93	4.56	3.36			14d	6.129	7.91216	10.4829	15.3005	27.2561	12.2621	9.13757

## Sheet: Figure 3
Figure 3A Lung Mo (%)										Figure 3A Lung Mo (count)
	WT				CCR2-/-						WT				CCR2-/-
0d	21.8	29	22.2		23.6	30.7	26.4	28.5		0d	1.5228	2.82034	1.97537		2.52	5.05183	3.1549
3d	25	18.6	23.5	17.1	7.29	6.83	5.99	7.17		3d	10.3518	11.664	9.88869	8.02286	4.56107	4.92171	3.84326
7d	23.5	16.2	18.5	19.5	7.02	8.41	6.74	7.67		7d	6.7716	6.96857	7.86857	11.124	5.17821	8.45177	6.46071	6.97911
14d	37.7	34.9	37.5	31.9	17.9	25.8	30.8			14d	14.343	17.6349	14.104		6.72069	7.9326	9.64029
Figure 3B Lung DC (%)										Figure 3B Lung DC (count)
	WT			CCR2-/-							WT			CCR2-/-
0d	4.26	3.5	3.34	5.26	5.06	4.37				0d	1.79607	1.81479	1.6954	1.16856	1.85287	0.977526
3d	10.6	9.26	6.65	5.9	5.22	4.18				3d	9.87284	9.33468	7.5044	3.56183	3.53278	3.21611
7d	4.89	5.37	7.11	3.01	2.35	1.98				7d	5.19526	5.52956	5.88196	3.73284	3.15545	3.05391
14d	3.54	4.14	5.91	4.82	2.13	3.96				14d	4.29173	2.86137	3.29113	4.66476	4.80158	4.76698
Figure 3C Lung Mφ (%)										Figure 3C Lung Mφ (count)
	WT				CCR2-/-						WT				CCR2-/-
0d	9.82	9.97	9.84	11.4	10	8.48	6.68			0d	6.20942	4.77168	3.07207	3.93795	2.12784	4.87469	2.33482
3d	15.9	17.6	20.8	11	9.8	5.88	5.59	7.68		3d	25.418	14.1018	22.9371	14.1646	7.75162	6.61275	2.31644	3.31242
7d	19.5	23.7	18.9	20.4	7.27	11.3	9.23	8.23		7d	30.2975	37.0389	50.5023	50.8022	14.0157	12.1867	13.6965	16.0652
14d	5	9.84	11.6	7.93	4.1	2.92	4.5	4.42		14d	25.4381	29.2481	17.131		8.66007	7.11496	9.25417	7.12053
Figure 3D Lung AMs (%)										Figure 3D Lung IMs (%)
	WT				CCR2-/-						WT				CCR2-/-
0d	6.43	6.87	4.4	6.15	7.02	5.29	8.41			0d	14.6	15.5	12.5		11	10.4	11.1	9.15
3d	5.08	3.3	4.77		3.45	1.96	1.82	2.13		3d	14.6	18.5	19.1	16.8	14.6	13.4	16.3	16.9
7d	2.08	2.59	2.05	2.1	1.87	1.74	1.98			7d	23.7	16.9	25.3		15.1	15.3	20.1
14d	1.16	1.88	2.06	3.33	1.73	1.42	1.21			14d	8.35	10.1	11.8	8.81	12	13	14.6
Figure 3E Lung CD3+T cells (%)										Figure 3E Lung CD3+T cells (count)
	WT				CCR2-/-						WT				CCR2-/-
0d	45.3	50	38.4		38.6	40.5	40.1			0d	12.69	19.1314	11.7103		16.1486	22.0834	38.25
3d	41.4	33.2	52.2	48.5	21	30.4	23.7	34.7		3d	43.2694	46.5171	71.7223	65.0057	27.1543	27.5914	33.1149	20.1369
7d	50.6	50.7	48.5	51.5	29	36.1	44.4	41		7d	67.32	85.1143	70.1229	119.16	54.9643	70.6011	78.1997
14d	56.1	55.8	45.1	49.3	49.2	49.2	48.3			14d	122.04	158.243	171.94	135.239	124.231	110.417	104.683
Figure 3F Lung CD3+CD69+T cells (%)										Figure 3F Lung CD3+CD62L+T cells (%)
	WT				CCR2-/-						WT				CCR2-/-
0d	3.03	3.23	4.04	7.73	3.97	2.4	3.81			0d	59.5	58.7	59		51.9	56.6	51.5
3d	62.7	53.9	47.2	43.6	3.7	24.7	25.8	24.2		3d	18.6	15.1	13.5	22.5	55.3	38.3	26.1	23.7
7d	37.8	37.4	35.5	41.9	36.5	29.9	33.3	32.5		7d	8.1	9.66	10.5	10.1	11.4	11	17.8	9.43
14d	32	33.6	23.4	25	32.7	27.1	22.1	13.8		14d	8.62	6.19	12.9	10.1	6.97	4.88	4.39	3.93
Figure 3G Lung CD3+Ki-67+T cells (%)
	WT			CCR2-/-
0d	32.3	39.4	34.9	40	36.3	34.2
3d	36.2	47.9	42.8	42.4	42.3	47.2
7d	41.5	35.3	50.4	55.8	53.6	54.3
14d	68.2	49.6	61.2	63.2	54.5	56.3
Figure 3H Lung CD4+T cells (%)										Figure 3H Lung CD4+T cells (count)
	WT				CCR2-/-						WT				CCR2-/-
0d	13.9	12.2	12	10.5	12.3	13.2	13.5	17.2		0d	8.64	8.82514	7.57029	5.50029	13.7829	18.0771	26.316	8.14821
3d	10.1	11.2	15.4	17	18.5	15.4	11.2	16.6		3d	15.1899	21.9163	40.4537	30.6514	18.3928	20.4326	24.6549	15.0763
7d	26.9	26	23.6	19.3	12.8	15.8	17	17.8		7d	46.53	58.8857	47.9057	61.56	34.425	49.896	68.4836	46.8077
14d	25.8	28.2	23.7	23.7	26.7	24.6	25.6	28		14d	64.53	92.1279	107.769	78.3154	83.4994	67.7031	71.2671
Figure 3I Lung CD4+CD69+T cells (%)										Figure 3I Lung CD4+CD62L+T cells (%)
	WT				CCR2-/-						WT				CCR2-/-
0d	2.72	4.15	2.64	5.7	2.8	4.18	5.54	3.07		0d	57.5	60.3	58.2	43.2	47.8	56.6	53.1	46.8
3d	37.4	33.3	36.6	28.2	15.8	17.1	14.1	12.8		3d	10.9	8.94	9.12	10	24.5	31.3	28.7	22.8
7d	28.4	28.8	28.7	33.6	32	25.7	27.2	28.3		7d	4.89	5.68	6.15	5.6	7.37	10.3	7.96	8.68
14d	29.9	31.4	22.9	20.4	28.6	25.6	20.6	26.1		14d	6.58	5.93	11.8	10.2	5.46	5.22	3.48	4.79
Figure 3J Lung CD4+Ki-67+T cells (%)
	WT			CCR2-/-
0d	18.6	20.3	17.2	22.1	25.8	21.7
3d	32.5	57.6	54.8	40.6	42.7	48.2
7d	66.5	52.9	66.2	66.4	64.6	72
14d	71.7	70.6	64	41.9	68.5	61.1
Figure 3K Lung CD8+T cells (%)										Figure 3K Lung CD8+T cells (count)
	WT				CCR2-/-						WT				CCR2-/-
0d	21.2	24	17.1	16	20.1	16.2	15.7	21.7		0d	9.45	5.552	8.87143	8.40857	9.75086	10.3577	9.44357	8.325
3d	26.6	26	25	26.8	17.6	17.7	18.7	16.6		3d	34.3234	31.9371	42.2126	45.2571	15.5925	14.0045	19.2405	12.9677
7d	23.1	28.6	25.6	20.8	20.4	21.6	20	21		7d	32.868	38.3143	37.26		31.5321	48.5383	47.9289
14d	13.1	16.4	25.2	21.7	18.4	20	18.4	13		14d	60.75	73.341	82.296	68.1634	51.2537	55.7897	50.2714
Figure 3L Lung CD8+CD69+T cells (%)										Figure 3L Lung CD8+CD62L+T cells (%)
	WT				CCR2-/-						WT				CCR2-/-
0d	1.21	3.79	2.47	3.25	1.97	2.33	3.3	1.28		0d	69.8	63.9	68.8		65.8	64.1	57.6
3d	34.8	44.5	43.5	38.2	30.6	29.4	32.3	29.1		3d	23.4	19.9	17.6	15.9	21.8	26.9	35.9	33.5
7d	43.8	39.7	38.6	45.9	44.3	39.1	39.3	40.3		7d	13.4	17.2	16.1	15.6	16.7	14	19.6	12.7
14d	36.8	41.1	32.9	34.7	33.1	32.4	30.3	35.2		14d	13.4	9.34	16.7	12.7	9.9	6.91	7.74	10.2
Figure 3M Lung CD8+Ki-67+T cells (%)
	WT			CCR2-/-
0d	15	18.1	20.5	29.2	35.7	34.7
3d	46.5	71.8	62.7	54.5	50.4	45.8
7d	47.9	56.2	70.5	53.4	39.9	65.5
14d	64.7	65.6	64.9	47.9	61.3	75.7

## Sheet: Figure 4
Figure 4B Lung IFNγ+CD4+T (%)										Figure 4B Lung IFNγ+CD4+T (count)
	WT				CCR2-/-						WT			CCR2-/-
0d	9.15	13.1	11.8	11	9.73	8.98	8.21	10.6		0d	0.269766	0.220718	0.581051	0.243951	0.453052	0.165216
3d	12.5	13.3	10.7	12.7	9.13	10.2	8.5	11.8		3d	2.0141	2.35432	1.44822	0.826939	0.478867	0.405725
7d	19.6	23.6	23.3		13.3	12.6	14.6	16		7d	4.00033	3.96432	5.46502	2.55568	2.30527	2.96356
14d	29.6	22.2	25.9	27.3	20.7	13.9	16.5	16.1		14d	8.62865	8.63893	10.6203	3.05391	4.85321	3.96632
Figure 4C Spleen IFNγ+CD4+T (%)										Figure 4C Spleen IFNγ+CD4+T (count)
	WT				CCR2-/-						WT			CCR2-/-
0d	3.54	5.47	3.73	4.04	4.84	7.81	4.67	5.2		0d	3.946	4.378	3.23	3.283	4.8	6.887
3d	10.9	10.8	9.07	10.9	5.94	7.31	6.02	5.55		3d	5.088	10.209	7.3295	4.92	5.94	4.28
7d	6.3	6.14	6.21	8.01	7.49	7	7.52	6.14		7d	4.42	4.23	5.655	5.852	4.7745	4.454
14d	7.27	5.31	6.8		8.81	7.27	5.6			14d	2.3075	1.147	2.5025	2.4175	2.775	2.08
Figure 4D Lung IFNγ mRNA expression
	WT				CCR2-/-
0d	1.08298	0.96929	0.692555	1.67018	0.715736	0.761808	0.957603	1.20999
3d	41.3553	33.2435	45.5696	30.91	6.85663	9.88335	6.38639
7d	36.2523	21.4812	25.4572	29.3441	22.0851	19.1265	22.1234
14d	9.78112	6.49802	8.19645	6.86852	2.19999	0.767107	2.6898	3.47617
Figure 4E Lung IFNγ (ELISA)
	WT				CCR2-/-
0d	324.74	324.74	355.172	327.043	269.172	282.153	269.172	290.932
3d	371.995	333.991	369.573	329.353	279.974	286.53	254.31	269.172
7d	559.86	667.105	582.995		311.049	367.157	329.353
14d	293.143	322.442	277.801	295.359	350.422	345.696	394.072
Figure 4F Lung STAT1+p-STAT1 (Wb)
	WT				CCR2-/-
STAT1	1.0232	0.958573	1.07689	0.941337	0.654646	0.714335	0.719555	0.729075
p-STAT1	1.05118	1.06177	0.938311	0.948737	0.67054	0.557534	0.580422	0.421984
Figure 4G Lung IL-12p35 mRNA expression (qPCR)										Figure 4G Lung IL-12p40 mRNA expression (qPCR)
	WT				CCR2-/-						WT				CCR2-/-
0d	0.809863	1.13288	0.858565	1.23478	1.16373	0.859309	0.932225	1.0727		0d	0.549046	1.18509	1.20164	1.27899	0.756546	1.54489	1.1	0.777816
3d	2.18859	1.59107	0.810706	1.77769	1.53156	2.47084	0.90391	0.934814		3d	3.17114	3.69353	3.74509	2.64818	1.92853	2.24622	1.83	2.76542
7d	4.67997	3.85505	3.91768	4.92458	3.35195	1.51913	3.98133	3.43724		7d	3.11072	2.65139	2.21146	3.35195	1.42158	1.69056	1.78	1.60715
14d	1.12681	1.87905	1.31039	2.39247	0.613442	0.843816	0.680657	0.987772		14d	1.92519	1.51	1.6529	1.43893	1.44143	1.59	1.37221	1.23399
Figure 4G Lung STAT4 mRNA expression (qPCR)										Figure 4G Lung T-bet mRNA expression (qPCR)
	WT				CCR2-/-						WT				CCR2-/-
0d	1.02225	1.09493	0.978233	0.913304	0.820315	1.21904	1.04351	1.08331		0d	0.850667	0.841771	1.18797	0.93088	1.01866	0.937896	1.06622	1.1
3d	0.934651	1.50664	1.1485	2.09701	1.65204	1.31267	1.46662	0.9481		3d	1.98687	1.88296	1.51309	1.88775	1.59	1.43	1.16	1.80813
7d	2.23109	2.23419	3.43744	3.07908	2.83061	2.6072	3.27728	4.1771		7d	3.35776	4.55515	3.08977	3.4	2.05	1.67597	1.73508	2.4
14d	4.24128	4.81766	3.31441	2.44952	1.65433	1.73207	2.00173	2.07412		14d	5.05426	4.13246	3.72	3.69994	1.01045	1.76133	1.68763	1.4
Figure 4H Lung IFNγ+CD8+T (%)										Figure 4H Lung IFNγ+CD8+T (count)
	WT				CCR2-/-						WT				CCR2-/-
0d	26.7	32.4	28.7	28.1	15.6	30	23.3	29.5		0d	3.416	4.93097	2.00494	3.077	2.232	3.04869	4.6359	3.044
3d	51	43.3	56.5	55.7	31	27.7	29.2	31.7		3d	13.0904	11.5946	15.6538	13.2686	6.534	5.07086	7.22726	4.11171
7d	31.3	27.3	30.7	33.6	25.4	46	28.6	41.3		7d	7.2864	6.42857	7.68343	6.909	9.1125	8.78	7.507	12.063
14d	49.4	47.8	38.4	42.3	43.8	55.4	46.5	36.4		14d	15.174	19.2565	21.7986	18.4911	13.7808	14.9927	21.5313
Figure 4I Spleen IFNγ+CD8+T (%)										Figure 4I Spleen IFNγ+CD8+T (count)
	WT				CCR2-/-						WT				CCR2-/-
0d	18.3	21.9	16.3	13.9	19.9	19.3	21.5	18		0d	10.14	16.24	11.6235	9.88	15.5955	13.108	14.2223	11.36
3d	16.3	13.9	15.8	16.6	17.6	17.7	15.2	11.6		3d	10.26	9.894	13.64	9.984	9.5475	7.503	5.95	7.44
7d	10.3	8.59	8.04	10.5	8.25	13.6	7.37	6.98		7d	7.8155	8.2615	7.7175	16.1525	4.77725	9.9365	4.59	3.965
14d	14.1	18	10.4	12.8	17.9	16.4	18	15.6		14d	15.266	10.125	6.6	9.044	12.7065	5.2	10.8	5.8125

## Sheet: Figure 5
Figure 5B Lung IL-4+CD4+T (%)										Figure 5B Lung IL-4+CD4+T (count)
	WT				CCR2-/-						WT				CCR2-/-
0d	2.24	1.7	2.2	2.14	2.08	2.42	2.69	2.43		0d	0.188604	0.0957528	0.079794	0.0534378	0.614414	0.108326	0.119207
3d	1.22	1.72	2.2	3.03	3.17	3.75	3.55	2.25		3d	0.146507	0.113162	0.209641	0.420732	0.301766	0.346016	0.130572	0.0597246
7d	3.27	3.75	3.68	3.05	4.24	8.19	5.41	4.4		7d	0.626262	0.83421	1.45515	0.93093	0.977356	0.812448	0.920774	0.723466
14d	9.82	6.11	4.95	6.19	10.8	6.14	14.7			14d	3.82237	2.84163	1.86863	2.5302	3.99695	2.35441	4.64933	4.54391
Figure 5C Spleen IL-4+CD4+T (%)														Figure 5C Spleen IL-4+CD4+T (count)
	WT							CCR2-/-							WT				CCR2-/-
0d	1.19	1.26	1.34	1.32				1.76	1.66	1.73				0d	1.404	1.508	1.722		1.665	2.147	2.03175
3d	0.53	0.54	0.55	0.69	1.05	0.84	0.95	1.67	1.84	1.55	1.29			3d	0.741	1.164	1.1625	1.311	2.005	3.097	2.1
7d	0.56	0.65	0.62	0.6	0.92			1.3	1.45	1.18	1.1	1.41		7d	0.9744	0.957125	0.77175		1.2075	1.4195	1.224	1.22
14d	0.93	1.58	1.25	1.41	1.48	1.47		2.5	1.62	1.75	2.28			14d	1.35	1.38	1.428		1.7415	1.55	1.96
Figure 5D Lung IL-4 mRNA expression (qPCR)
	WT				CCR2-/-
0d	1.30586	0.968171	1.60585	1.12117	1.09	0.977047	1.01866	1.06683
3d	2.28205	2.79982	1.89868	2.38392	2.31739	1.79813	1.35849	2.03708
7d	2.93494	2.19	2.79207	2.01927	4.04648	5.30248	5.5661
14d	1.52979	1.8847	2.45094	1.96564	1.52	1.19472	0.943874
Figure 5E Lung IL-4 (ELISA)
	WT				CCR2-/-
0d	125.908	128.347	123.491	117.935	114.813	117.151	103.45	110.965
3d	132.461	112.497	108.685	108.685	109.443	114.039	101.976	110.965
7d	106.427	117.935	104.191	115.59	116.369	121.891	124.294	122.69
14d	115.59	113.267	121.095		143.437	138.32	122.69	145.162
Figure 5F Lung STAT6+p-STAT6 (Wb)
	WT								CCR2-/-
STAT6	0.931963	1.0112	0.986794	1.07004					1.27564	1.41503	1.24976	1.75442
p-STAT6	0.909505	0.949344	0.966692	1.00227	0.915653	0.983909	1.19801	0.902431	1.22879	1.04712	1.03801	1.52678	1.08266	1.13554	1.12014
Figure 5G Lung GATA3 mRNA expression (qPCR)										Figure 5G Lung IL-5 mRNA expression (qPCR)
	WT				CCR2-/-						WT				CCR2-/-
0d	1.03538	1.05677	0.913937	1.07736	0.817902	0.984695	1.01554	1.02		0d	1.17487	1.0811	1.18304	1.28788	0.666649	1.39474	1.50004	0.707107
3d	3.65	3.04442	2.32947	3.04442	3.91768	2.8219	2.90946	3.7755		3d	0.604997	0.50874	0.936272	0.556711	2.48802	1.96564	1.46917	1.6077
7d	1.65864	1.7209	1.84059	1.94486	3.27161	4.92458	2.72	2.16		7d	0.357249	0.37501	0.213899	0.261521	0.270744	0.430773	0.290176	0.382889
14d	0.965936	1.85	1.55833	2.13564	1.48452	1.42	1.09032	1.09032		14d	0.340329	0.238986	0.335643	0.191445	0.423373	0.203063	0.450625	0.146604

## Sheet: Figure 6
Figure 6B Lung IL-17A+CD4+T (%)										Figure 6B Lung IL-17A+CD4+T (count)
	WT				CCR2-/-						WT				CCR2-/-
0d	6.58	7.91	7.41	7.52	10.6	8.52	8.02	6.3		0d	0.7182	0.808457	0.804343		2.57143	2.14309	2.8152
3d	6.35	5.19	4.83	4.32	8.47	6.09	8.26	8.49		3d	1.33277	1.57371	1.42663	1.48114	3.13971	1.92394	1.9926
7d	7.37	6.65	7.55	7.23	8.23	8.85	12.5	10.1		7d	3.1482	3.54857	3.05486	4.068	4.455	6.78857	9.648	5.74586
14d	12.9	11.7	11.9		16.3	17.1	16.2	19.1		14d	8.883	9.89923	8.23037		11.3919	13.5406	12.3017
Figure 6C Spleen IL-17A+CD4+T (%)										Figure 6C Spleen IL-17A+CD4+T (count)
	WT				CCR2-/-						WT			CCR2-/-
0d	1.37	1.78	1.06	1.41	1.59	1.4	1.11	1		0d	1.612	1.088	1.353	1.6095	1.356	1.27925
3d	0.99	1.26	2.2	1.49	1.03	1.45	1.98			3d	1.083	1.4065	2.001	1.956	1.25	1.323
7d	1.21	1.66	1.62	1.49	2.85	2.39	2.08	1.7		7d	1.827	2.6195	2.058	2.4725	2.9225	2.3715
14d	1.25	1.5	1.79	1.65	2.44	2.03	3.01	3.44		14d	1.575	1.68	1.632	2.6445	2	2.68
Figure 6D Lung IL-17A mRNA expression (qPCR)
	WT				CCR2-/-
0d	1.03	0.97	1.48779	1.15669	1.0873	0.919709	1.01	0.99
3d	4.86	3.38698	5.81589	3.22657	6.78963	12.8616	8.95897
7d	4.11246	2.23457	3.29436	1.86607	4.80099	5.78908	9.66878
14d	1.32	1.93187	2.49666	2.45	3.53898	1.49831	1.5728	1.12766
Figure 6E Lung IL-17A (ELISA)
	WT				CCR2-/-
0d	882.852	1134.65	615.446	691.45	184.59	1037.4	1429.35	596.494
3d	295.974	634.417	445.598	615.446	3530.1	5905.09	2073	6875.78
7d	729.571	558.651	634.417	1310.93	15292.1	78106.1	71831.8	35310.8
14d	653.408	520.887	1018.02		18724.2	8807.68	5128.21
Figure 6F Lung TGF-β mRNA expression (qPCR)										Figure 6F Lung STAT3 mRNA expression (qPCR)
	WT				CCR2-/-						WT				CCR2-/-
0d	0.95429	0.878126	1.22688	0.791412	0.962594	0.942785	1.03347	1.31494		0d	0.995965	1.05348	0.953078	0.856584	0.923596	1.02764	1.0536	1.07873
3d	0.923382	1.56374	1.43893	0.855595	1.31494	3.04723	2.2153	2.65277		3d	2.12309	2.98607	2.98073	2.89421	2.29713	1.4624	1.05215	2.87953
7d	1.09809	0.976032	1.12117	1.3333	1.69056	1.55294	1.77461	1.6077		7d	1.84965	1.66065	1.38912	2.50649	4.22758	3.17957	4.93939	4.08641
14d	1.56374	1.74412	2.17724	1.97931	1.54489	1.1708	1.19541	1.27899		14d	2.15285	1.68792	2.41022	2.76383	2.21888	3.00181	1.74331	2.8281
Figure 6F Lung RORγt mRNA expression (qPCR)										Figure 6F Lung IL-21 mRNA expression (qPCR)
	WT				CCR2-/-						WT				CCR2-/-
0d	0.920188	0.835088	1.31646	1.07711	1.06	1.09	0.87	1.19458		0d	1	0.133508	1.39959	0.714497	1.08862	0.95429	0.896577	1.07363
3d	2.61655	2.1602	2.40605	3.29436	5.09824	3.16674	5.53085	5.61778		3d	1.34723	1.27456	2.09943	0.70466	1.84357	4.65893	8.9383	8.51496
7d	3.1748	3.19356	3.22657	3.83706	2.49666	2.70851	4.56305	5.85634		7d	29.1414	28.9401	25.1939	41.2122	81.5719	46.5271	103.968
14d	1.21982	2.30804	1.68179	2.47942	1.82	1.10957	1.03526	1.3449		14d	18.0634	18.1891	15.5086		22.7848	30.91	22.6274
Figure 6H Lung Treg (%)										Figure 6H Lung Treg (count)
	WT			CCR2-/-							WT			CCR2-/-
0d	12.7	12.1	13.6	12.5	13.4	8.25				0d	0.788001	1.18534	0.915355	0.358398	0.778321	0.175542
3d	10	6.68	18.7	10.4	12.8	7.18				3d	1.84469	0.977526	2.5161	1.06702	0.912558	0.74218
7d	9.36	12.9	11.7	12.3	5.73	4.84				7d	1.83931	0.292569	2.37691	2.81899	1.20986	3.65023
14d	15	6.02	10.4	13.2	17.2	4.08				14d	6.32466	1.01109	5.88064	2.84137	7.04748	2.46102
